# Supplementary material for: Detailed composition of wax esters in mouse sebum and the involvement of FAR2 and AWAT2
Source: iScience. 2026 Jan 29;29(2):114836. doi: 10.1016/j.isci.2026.114836 (PMC12915242; doi:10.1016/j.isci.2026.114836)
Supplement: Table S1. LC-MS/MS precursor and product ion m/z values and collision energies for WmEs, related to Figures 2 and 6–8 [file mmc2.xlsx]

## Sheet: Sheet1
Table S1. LC-MS/MS precursor and product ion m/z values and collision energies for WmEs. Related to Figures 2 and 6–8.
FA	FAl	Precursor ion (Q1) [M + H]+	Product ion (Q3) [FA + H]+	Collision energy (eV)
C14:0	C16:0	453.6	229.3	15
C14:0	C17:0	467.6	229.3	15
C14:0	C18:0	481.6	229.3	15
C14:0	C19:0	495.6	229.3	15
C14:0	C20:0	509.6	229.3	15
C14:0	C21:0	523.6	229.3	15
C14:0	C22:0	537.7	229.3	15
C14:0	C23:0	551.7	229.3	15
C14:0	C24:0	565.7	229.3	15
C14:0	C25:0	579.7	229.3	15
C14:0	C26:0	593.7	229.3	15
C14:0	C27:0	607.7	229.3	15
C14:0	C28:0	621.8	229.3	15
C14:0	C29:0	635.8	229.3	15
C14:0	C30:0	649.8	229.3	15
C14:0	C31:0	663.8	229.3	15
C14:0	C32:0	677.8	229.3	15
C14:0	C33:0	691.8	229.3	15
C14:0	C34:0	705.9	229.3	15
C14:0	C35:0	719.9	229.3	15
C14:0	C36:0	733.9	229.3	15
C14:0	C37:0	747.9	229.3	15
C14:0	C38:0	761.9	229.3	15
C14:0	C39:0	775.9	229.3	15
C14:0	C40:0	789.9	229.3	15
C14:0	C16:1	451.6	229.3	15
C14:0	C17:1	465.6	229.3	15
C14:0	C18:1	479.6	229.3	15
C14:0	C19:1	493.6	229.3	15
C14:0	C20:1	507.6	229.3	15
C14:0	C21:1	521.6	229.3	15
C14:0	C22:1	535.6	229.3	15
C14:0	C23:1	549.7	229.3	15
C14:0	C24:1	563.7	229.3	15
C14:0	C25:1	577.7	229.3	15
C14:0	C26:1	591.7	229.3	15
C14:0	C27:1	605.7	229.3	15
C14:0	C28:1	619.7	229.3	15
C14:0	C29:1	633.8	229.3	15
C14:0	C30:1	647.8	229.3	15
C14:0	C31:1	661.8	229.3	15
C14:0	C32:1	675.8	229.3	15
C14:0	C33:1	689.8	229.3	15
C14:0	C34:1	703.8	229.3	15
C14:0	C35:1	717.8	229.3	15
C14:0	C36:1	731.9	229.3	15
C14:0	C37:1	745.9	229.3	15
C14:0	C38:1	759.9	229.3	15
C14:0	C39:1	773.9	229.3	15
C14:0	C40:1	787.9	229.3	15
C15:0	C16:0	467.6	243.3	15
C15:0	C17:0	481.6	243.3	15
C15:0	C18:0	495.6	243.3	15
C15:0	C19:0	509.6	243.3	15
C15:0	C20:0	523.6	243.3	15
C15:0	C21:0	537.7	243.3	15
C15:0	C22:0	551.7	243.3	15
C15:0	C23:0	565.7	243.3	15
C15:0	C24:0	579.7	243.3	15
C15:0	C25:0	593.7	243.3	15
C15:0	C26:0	607.7	243.3	15
C15:0	C27:0	621.8	243.3	15
C15:0	C28:0	635.8	243.3	15
C15:0	C29:0	649.8	243.3	15
C15:0	C30:0	663.8	243.3	15
C15:0	C31:0	677.8	243.3	15
C15:0	C32:0	691.8	243.3	15
C15:0	C33:0	705.8	243.3	15
C15:0	C34:0	719.9	243.3	15
C15:0	C35:0	733.9	243.3	15
C15:0	C36:0	747.9	243.3	15
C15:0	C37:0	761.9	243.3	15
C15:0	C38:0	775.9	243.3	15
C15:0	C39:0	789.9	243.3	15
C15:0	C40:0	803.9	243.3	15
C15:0	C16:1	465.6	243.3	15
C15:0	C17:1	479.6	243.3	15
C15:0	C18:1	493.6	243.3	15
C15:0	C19:1	507.6	243.3	15
C15:0	C20:1	521.6	243.3	15
C15:0	C21:1	535.6	243.3	15
C15:0	C22:1	549.7	243.3	15
C15:0	C23:1	563.7	243.3	15
C15:0	C24:1	577.7	243.3	15
C15:0	C25:1	591.7	243.3	15
C15:0	C26:1	605.7	243.3	15
C15:0	C27:1	619.7	243.3	15
C15:0	C28:1	633.8	243.3	15
C15:0	C29:1	647.8	243.3	15
C15:0	C30:1	661.8	243.3	15
C15:0	C31:1	675.8	243.3	15
C15:0	C32:1	689.8	243.3	15
C15:0	C33:1	703.8	243.3	15
C15:0	C34:1	717.8	243.3	15
C15:0	C35:1	731.9	243.3	15
C15:0	C36:1	745.9	243.3	15
C15:0	C37:1	759.9	243.3	15
C15:0	C38:1	773.9	243.3	15
C15:0	C39:1	787.9	243.3	15
C15:0	C40:1	801.9	243.3	15
C16:0	C16:0	481.6	257.3	15
C16:0	C17:0	495.6	257.3	15
C16:0	C18:0	509.6	257.3	15
C16:0	C19:0	523.7	257.3	15
C16:0	C20:0	537.7	257.3	15
C16:0	C21:0	551.7	257.3	15
C16:0	C22:0	565.7	257.3	15
C16:0	C23:0	579.7	257.3	15
C16:0	C24:0	593.7	257.3	15
C16:0	C25:0	607.7	257.3	15
C16:0	C26:0	621.7	257.3	15
C16:0	C27:0	635.8	257.3	15
C16:0	C28:0	649.8	257.3	15
C16:0	C29:0	663.8	257.3	15
C16:0	C30:0	677.8	257.3	15
C16:0	C31:0	691.8	257.3	15
C16:0	C32:0	705.8	257.3	15
C16:0	C33:0	719.8	257.3	15
C16:0	C34:0	733.8	257.3	15
C16:0	C35:0	747.9	257.3	15
C16:0	C36:0	761.9	257.3	15
C16:0	C37:0	775.9	257.3	15
C16:0	C38:0	789.9	257.3	15
C16:0	C39:0	803.9	257.3	15
C16:0	C40:0	817.9	257.3	15
C16:0	C16:1	479.6	257.3	15
C16:0	C17:1	493.6	257.3	15
C16:0	C18:1	507.6	257.3	15
C16:0	C19:1	521.7	257.3	15
C16:0	C20:1	535.7	257.3	15
C16:0	C21:1	549.7	257.3	15
C16:0	C22:1	563.7	257.3	15
C16:0	C23:1	577.7	257.3	15
C16:0	C24:1	591.7	257.3	15
C16:0	C25:1	605.7	257.3	15
C16:0	C26:1	619.7	257.3	15
C16:0	C27:1	633.8	257.3	15
C16:0	C28:1	647.8	257.3	15
C16:0	C29:1	661.8	257.3	15
C16:0	C30:1	675.8	257.3	15
C16:0	C31:1	689.8	257.3	15
C16:0	C32:1	703.8	257.3	15
C16:0	C33:1	717.8	257.3	15
C16:0	C34:1	731.8	257.3	15
C16:0	C35:1	745.9	257.3	15
C16:0	C36:1	759.9	257.3	15
C16:0	C37:1	773.9	257.3	15
C16:0	C38:1	787.9	257.3	15
C16:0	C39:1	801.9	257.3	15
C16:0	C40:1	815.9	257.3	15
C17:0	C16:0	495.6	271.3	15
C17:0	C17:0	509.6	271.3	15
C17:0	C18:0	523.6	271.3	15
C17:0	C19:0	537.7	271.3	15
C17:0	C20:0	551.7	271.3	15
C17:0	C21:0	565.7	271.3	15
C17:0	C22:0	579.7	271.3	15
C17:0	C23:0	593.7	271.3	15
C17:0	C24:0	607.7	271.3	15
C17:0	C25:0	621.8	271.3	15
C17:0	C26:0	635.8	271.3	15
C17:0	C27:0	649.8	271.3	15
C17:0	C28:0	663.8	271.3	15
C17:0	C29:0	677.8	271.3	15
C17:0	C30:0	691.8	271.3	15
C17:0	C31:0	705.9	271.3	15
C17:0	C32:0	719.9	271.3	15
C17:0	C33:0	733.9	271.3	15
C17:0	C34:0	747.9	271.3	15
C17:0	C35:0	761.9	271.3	15
C17:0	C36:0	775.9	271.3	15
C17:0	C37:0	789.9	271.3	15
C17:0	C38:0	803.9	271.3	15
C17:0	C39:0	818	271.3	15
C17:0	C40:0	832	271.3	15
C17:0	C16:1	493.6	271.3	15
C17:0	C17:1	507.6	271.3	15
C17:0	C18:1	521.6	271.3	15
C17:0	C19:1	535.6	271.3	15
C17:0	C20:1	549.7	271.3	15
C17:0	C21:1	563.7	271.3	15
C17:0	C22:1	577.7	271.3	15
C17:0	C23:1	591.7	271.3	15
C17:0	C24:1	605.7	271.3	15
C17:0	C25:1	619.7	271.3	15
C17:0	C26:1	633.8	271.3	15
C17:0	C27:1	647.8	271.3	15
C17:0	C28:1	661.8	271.3	15
C17:0	C29:1	675.8	271.3	15
C17:0	C30:1	689.8	271.3	15
C17:0	C31:1	703.8	271.3	15
C17:0	C32:1	717.9	271.3	15
C17:0	C33:1	731.9	271.3	15
C17:0	C34:1	745.9	271.3	15
C17:0	C35:1	759.9	271.3	15
C17:0	C36:1	773.9	271.3	15
C17:0	C37:1	787.9	271.3	15
C17:0	C38:1	801.9	271.3	15
C17:0	C39:1	815.9	271.3	15
C17:0	C40:1	830	271.3	15
C18:0	C12:0	453.5	285.3	10
C18:0	C16:0	509.6	285.3	15
C18:0	C17:0	523.6	285.3	15
C18:0	C18:0	537.6	285.3	15
C18:0	C19:0	551.7	285.3	15
C18:0	C20:0	565.7	285.3	15
C18:0	C21:0	579.7	285.3	15
C18:0	C22:0	593.7	285.3	15
C18:0	C23:0	607.7	285.3	15
C18:0	C24:0	621.7	285.3	15
C18:0	C25:0	635.7	285.3	15
C18:0	C26:0	649.8	285.3	15
C18:0	C27:0	663.8	285.3	15
C18:0	C28:0	677.8	285.3	15
C18:0	C29:0	691.8	285.3	15
C18:0	C30:0	705.8	285.3	15
C18:0	C31:0	719.8	285.3	15
C18:0	C32:0	733.8	285.3	15
C18:0	C33:0	747.9	285.3	15
C18:0	C34:0	761.9	285.3	15
C18:0	C35:0	775.9	285.3	15
C18:0	C36:0	789.9	285.3	15
C18:0	C37:0	803.9	285.3	15
C18:0	C38:0	817.9	285.3	15
C18:0	C39:0	831.9	285.3	15
C18:0	C40:0	845.9	285.3	15
C18:0	C16:1	507.6	285.3	15
C18:0	C17:1	521.6	285.3	15
C18:0	C18:1	535.6	285.3	15
C18:0	C19:1	549.7	285.3	15
C18:0	C20:1	563.7	285.3	15
C18:0	C21:1	577.7	285.3	15
C18:0	C22:1	591.7	285.3	15
C18:0	C23:1	605.7	285.3	15
C18:0	C24:1	619.7	285.3	15
C18:0	C25:1	633.7	285.3	15
C18:0	C26:1	647.8	285.3	15
C18:0	C27:1	661.8	285.3	15
C18:0	C28:1	675.8	285.3	15
C18:0	C29:1	689.8	285.3	15
C18:0	C30:1	703.8	285.3	15
C18:0	C31:1	717.8	285.3	15
C18:0	C32:1	731.8	285.3	15
C18:0	C33:1	745.9	285.3	15
C18:0	C34:1	759.9	285.3	15
C18:0	C35:1	773.9	285.3	15
C18:0	C36:1	787.9	285.3	15
C18:0	C37:1	801.9	285.3	15
C18:0	C38:1	815.9	285.3	15
C18:0	C39:1	829.9	285.3	15
C18:0	C40:1	843.9	285.3	15
C19:0	C16:0	523.6	299.3	15
C19:0	C17:0	537.7	299.3	15
C19:0	C18:0	551.7	299.3	15
C19:0	C19:0	565.7	299.3	15
C19:0	C20:0	579.7	299.3	15
C19:0	C21:0	593.7	299.3	15
C19:0	C22:0	607.7	299.3	15
C19:0	C23:0	621.8	299.3	15
C19:0	C24:0	635.8	299.3	15
C19:0	C25:0	649.8	299.3	15
C19:0	C26:0	663.8	299.3	15
C19:0	C27:0	677.8	299.3	15
C19:0	C28:0	691.8	299.3	15
C19:0	C29:0	705.9	299.3	15
C19:0	C30:0	719.9	299.3	15
C19:0	C31:0	733.9	299.3	15
C19:0	C32:0	747.9	299.3	15
C19:0	C33:0	761.9	299.3	15
C19:0	C34:0	775.9	299.3	15
C19:0	C35:0	789.9	299.3	15
C19:0	C36:0	803.9	299.3	15
C19:0	C37:0	818	299.3	15
C19:0	C38:0	832	299.3	15
C19:0	C39:0	846	299.3	15
C19:0	C40:0	860	299.3	15
C19:0	C16:1	521.6	299.3	15
C19:0	C17:1	535.6	299.3	15
C19:0	C18:1	549.7	299.3	15
C19:0	C19:1	563.7	299.3	15
C19:0	C20:1	577.7	299.3	15
C19:0	C21:1	591.7	299.3	15
C19:0	C22:1	605.7	299.3	15
C19:0	C23:1	619.7	299.3	15
C19:0	C24:1	633.8	299.3	15
C19:0	C25:1	647.8	299.3	15
C19:0	C26:1	661.8	299.3	15
C19:0	C27:1	675.8	299.3	15
C19:0	C28:1	689.8	299.3	15
C19:0	C29:1	703.8	299.3	15
C19:0	C30:1	717.9	299.3	15
C19:0	C31:1	731.9	299.3	15
C19:0	C32:1	745.9	299.3	15
C19:0	C33:1	759.9	299.3	15
C19:0	C34:1	773.9	299.3	15
C19:0	C35:1	787.9	299.3	15
C19:0	C36:1	801.9	299.3	15
C19:0	C37:1	815.9	299.3	15
C19:0	C38:1	830	299.3	15
C19:0	C39:1	844	299.3	15
C19:0	C40:1	858	299.3	15
C20:0	C16:0	537.6	313.3	15
C20:0	C17:0	551.7	313.3	15
C20:0	C18:0	565.7	313.3	15
C20:0	C19:0	579.7	313.3	15
C20:0	C20:0	593.7	313.3	15
C20:0	C21:0	607.7	313.3	15
C20:0	C22:0	621.7	313.3	15
C20:0	C23:0	635.7	313.3	15
C20:0	C24:0	649.8	313.3	15
C20:0	C25:0	663.8	313.3	15
C20:0	C26:0	677.8	313.3	15
C20:0	C27:0	691.8	313.3	15
C20:0	C28:0	705.8	313.3	15
C20:0	C29:0	719.8	313.3	15
C20:0	C30:0	733.8	313.3	15
C20:0	C31:0	747.9	313.3	15
C20:0	C32:0	761.9	313.3	15
C20:0	C33:0	775.9	313.3	15
C20:0	C34:0	789.9	313.3	15
C20:0	C35:0	803.9	313.3	15
C20:0	C36:0	817.9	313.3	15
C20:0	C37:0	831.9	313.3	15
C20:0	C38:0	845.9	313.3	15
C20:0	C39:0	859.9	313.3	15
C20:0	C40:0	873.9	313.3	15
C20:0	C16:1	535.6	313.3	15
C20:0	C17:1	549.7	313.3	15
C20:0	C18:1	563.7	313.3	15
C20:0	C19:1	577.7	313.3	15
C20:0	C20:1	591.7	313.3	15
C20:0	C21:1	605.7	313.3	15
C20:0	C22:1	619.7	313.3	15
C20:0	C23:1	633.7	313.3	15
C20:0	C24:1	647.8	313.3	15
C20:0	C25:1	661.8	313.3	15
C20:0	C26:1	675.8	313.3	15
C20:0	C27:1	689.8	313.3	15
C20:0	C28:1	703.8	313.3	15
C20:0	C29:1	717.8	313.3	15
C20:0	C30:1	731.8	313.3	15
C20:0	C31:1	745.9	313.3	15
C20:0	C32:1	759.9	313.3	15
C20:0	C33:1	773.9	313.3	15
C20:0	C34:1	787.9	313.3	15
C20:0	C35:1	801.9	313.3	15
C20:0	C36:1	815.9	313.3	15
C20:0	C37:1	829.9	313.3	15
C20:0	C38:1	843.9	313.3	15
C20:0	C39:1	857.9	313.3	15
C20:0	C40:1	871.9	313.3	15
C21:0	C16:0	551.7	327.4	15
C21:0	C17:0	565.7	327.4	15
C21:0	C18:0	579.7	327.4	15
C21:0	C19:0	593.7	327.4	15
C21:0	C20:0	607.7	327.4	15
C21:0	C21:0	621.8	327.4	15
C21:0	C22:0	635.8	327.4	15
C21:0	C23:0	649.8	327.4	15
C21:0	C24:0	663.8	327.4	15
C21:0	C25:0	677.8	327.4	15
C21:0	C26:0	691.8	327.4	15
C21:0	C27:0	705.9	327.4	15
C21:0	C28:0	719.9	327.4	15
C21:0	C29:0	733.9	327.4	15
C21:0	C30:0	747.9	327.4	15
C21:0	C31:0	761.9	327.4	15
C21:0	C32:0	775.9	327.4	15
C21:0	C33:0	789.9	327.4	15
C21:0	C34:0	803.9	327.4	15
C21:0	C35:0	818	327.4	15
C21:0	C36:0	832	327.4	15
C21:0	C37:0	846	327.4	15
C21:0	C38:0	860	327.4	15
C21:0	C39:0	874	327.4	15
C21:0	C40:0	888	327.4	15
C21:0	C16:1	549.7	327.4	15
C21:0	C17:1	563.7	327.4	15
C21:0	C18:1	577.7	327.4	15
C21:0	C19:1	591.7	327.4	15
C21:0	C20:1	605.7	327.4	15
C21:0	C21:1	619.7	327.4	15
C21:0	C22:1	633.8	327.4	15
C21:0	C23:1	647.8	327.4	15
C21:0	C24:1	661.8	327.4	15
C21:0	C25:1	675.8	327.4	15
C21:0	C26:1	689.8	327.4	15
C21:0	C27:1	703.8	327.4	15
C21:0	C28:1	717.9	327.4	15
C21:0	C29:1	731.9	327.4	15
C21:0	C30:1	745.9	327.4	15
C21:0	C31:1	759.9	327.4	15
C21:0	C32:1	773.9	327.4	15
C21:0	C33:1	787.9	327.4	15
C21:0	C34:1	801.9	327.4	15
C21:0	C35:1	815.9	327.4	15
C21:0	C36:1	830	327.4	15
C21:0	C37:1	844	327.4	15
C21:0	C38:1	858	327.4	15
C21:0	C39:1	872	327.4	15
C21:0	C40:1	886	327.4	15
C22:0	C16:0	565.7	341.4	15
C22:0	C17:0	579.7	341.4	15
C22:0	C18:0	593.7	341.4	15
C22:0	C19:0	607.7	341.4	15
C22:0	C20:0	621.7	341.4	15
C22:0	C21:0	635.7	341.4	15
C22:0	C22:0	649.8	341.4	15
C22:0	C23:0	663.8	341.4	15
C22:0	C24:0	677.8	341.4	15
C22:0	C25:0	691.8	341.4	15
C22:0	C26:0	705.8	341.4	15
C22:0	C27:0	719.8	341.4	15
C22:0	C28:0	733.8	341.4	15
C22:0	C29:0	747.9	341.4	15
C22:0	C30:0	761.9	341.4	15
C22:0	C31:0	775.9	341.4	15
C22:0	C32:0	789.9	341.4	15
C22:0	C33:0	803.9	341.4	15
C22:0	C34:0	817.9	341.4	15
C22:0	C35:0	831.9	341.4	15
C22:0	C36:0	846	341.4	15
C22:0	C37:0	860	341.4	15
C22:0	C38:0	874	341.4	15
C22:0	C39:0	888	341.4	15
C22:0	C40:0	902	341.4	15
C22:0	C16:1	563.7	341.4	15
C22:0	C17:1	577.7	341.4	15
C22:0	C18:1	591.7	341.4	15
C22:0	C19:1	605.7	341.4	15
C22:0	C20:1	619.7	341.4	15
C22:0	C21:1	633.7	341.4	15
C22:0	C22:1	647.8	341.4	15
C22:0	C23:1	661.8	341.4	15
C22:0	C24:1	675.8	341.4	15
C22:0	C25:1	689.8	341.4	15
C22:0	C26:1	703.8	341.4	15
C22:0	C27:1	717.8	341.4	15
C22:0	C28:1	731.8	341.4	15
C22:0	C29:1	745.9	341.4	15
C22:0	C30:1	759.9	341.4	15
C22:0	C31:1	773.9	341.4	15
C22:0	C32:1	787.9	341.4	15
C22:0	C33:1	801.9	341.4	15
C22:0	C34:1	815.9	341.4	15
C22:0	C35:1	829.9	341.4	15
C22:0	C36:1	844	341.4	15
C22:0	C37:1	858	341.4	15
C22:0	C38:1	872	341.4	15
C22:0	C39:1	886	341.4	15
C22:0	C40:1	900	341.4	15
C23:0	C16:0	579.7	355.4	15
C23:0	C17:0	593.7	355.4	15
C23:0	C18:0	607.7	355.4	15
C23:0	C19:0	621.8	355.4	15
C23:0	C20:0	635.8	355.4	15
C23:0	C21:0	649.8	355.4	15
C23:0	C22:0	663.8	355.4	15
C23:0	C23:0	677.8	355.4	15
C23:0	C24:0	691.8	355.4	15
C23:0	C25:0	705.9	355.4	15
C23:0	C26:0	719.9	355.4	15
C23:0	C27:0	733.9	355.4	15
C23:0	C28:0	747.9	355.4	15
C23:0	C29:0	761.9	355.4	15
C23:0	C30:0	775.9	355.4	15
C23:0	C31:0	789.9	355.4	15
C23:0	C32:0	804	355.4	15
C23:0	C33:0	818	355.4	15
C23:0	C34:0	832	355.4	15
C23:0	C35:0	846	355.4	15
C23:0	C36:0	860	355.4	15
C23:0	C37:0	874	355.4	15
C23:0	C38:0	888	355.4	15
C23:0	C39:0	902.1	355.4	15
C23:0	C40:0	916.1	355.4	15
C23:0	C16:1	577.7	355.4	15
C23:0	C17:1	591.7	355.4	15
C23:0	C18:1	605.7	355.4	15
C23:0	C19:1	619.7	355.4	15
C23:0	C20:1	633.8	355.4	15
C23:0	C21:1	647.8	355.4	15
C23:0	C22:1	661.8	355.4	15
C23:0	C23:1	675.8	355.4	15
C23:0	C24:1	689.8	355.4	15
C23:0	C25:1	703.8	355.4	15
C23:0	C26:1	717.9	355.4	15
C23:0	C27:1	731.9	355.4	15
C23:0	C28:1	745.9	355.4	15
C23:0	C29:1	759.9	355.4	15
C23:0	C30:1	773.9	355.4	15
C23:0	C31:1	787.9	355.4	15
C23:0	C32:1	801.9	355.4	15
C23:0	C33:1	815.9	355.4	15
C23:0	C34:1	830	355.4	15
C23:0	C35:1	844	355.4	15
C23:0	C36:1	858	355.4	15
C23:0	C37:1	872	355.4	15
C23:0	C38:1	886	355.4	15
C23:0	C39:1	900	355.4	15
C23:0	C40:1	914.1	355.4	15
C24:0	C16:0	593.7	369.4	15
C24:0	C17:0	607.7	369.4	15
C24:0	C18:0	621.8	369.4	15
C24:0	C19:0	635.8	369.4	15
C24:0	C20:0	649.8	369.4	15
C24:0	C21:0	663.8	369.4	15
C24:0	C22:0	677.8	369.4	15
C24:0	C23:0	691.8	369.4	15
C24:0	C24:0	705.9	369.4	15
C24:0	C25:0	719.9	369.4	15
C24:0	C26:0	733.9	369.4	15
C24:0	C27:0	747.9	369.4	15
C24:0	C28:0	761.9	369.4	15
C24:0	C29:0	775.9	369.4	15
C24:0	C30:0	789.9	369.4	15
C24:0	C31:0	804	369.4	15
C24:0	C32:0	818	369.4	15
C24:0	C33:0	832	369.4	15
C24:0	C34:0	846	369.4	15
C24:0	C35:0	860	369.4	15
C24:0	C36:0	874	369.4	15
C24:0	C37:0	888.1	369.4	15
C24:0	C38:0	902.1	369.4	15
C24:0	C39:0	916.1	369.4	15
C24:0	C40:0	930.1	369.4	15
C24:0	C16:1	591.7	369.4	15
C24:0	C17:1	605.7	369.4	15
C24:0	C18:1	619.7	369.4	15
C24:0	C19:1	633.8	369.4	15
C24:0	C20:1	647.8	369.4	15
C24:0	C21:1	661.8	369.4	15
C24:0	C22:1	675.8	369.4	15
C24:0	C23:1	689.8	369.4	15
C24:0	C24:1	703.8	369.4	15
C24:0	C25:1	717.9	369.4	15
C24:0	C26:1	731.9	369.4	15
C24:0	C27:1	745.9	369.4	15
C24:0	C28:1	759.9	369.4	15
C24:0	C29:1	773.9	369.4	15
C24:0	C30:1	787.9	369.4	15
C24:0	C31:1	801.9	369.4	15
C24:0	C32:1	816	369.4	15
C24:0	C33:1	830	369.4	15
C24:0	C34:1	844	369.4	15
C24:0	C35:1	858	369.4	15
C24:0	C36:1	872	369.4	15
C24:0	C37:1	886	369.4	15
C24:0	C38:1	900.1	369.4	15
C24:0	C39:1	914.1	369.4	15
C24:0	C40:1	928.1	369.4	15
C25:0	C16:0	607.7	383.4	15
C25:0	C17:0	621.8	383.4	15
C25:0	C18:0	635.8	383.4	15
C25:0	C19:0	649.8	383.4	15
C25:0	C20:0	663.8	383.4	15
C25:0	C21:0	677.8	383.4	15
C25:0	C22:0	691.8	383.4	15
C25:0	C23:0	705.9	383.4	15
C25:0	C24:0	719.9	383.4	15
C25:0	C25:0	733.9	383.4	15
C25:0	C26:0	747.9	383.4	15
C25:0	C27:0	761.9	383.4	15
C25:0	C28:0	775.9	383.4	15
C25:0	C29:0	789.9	383.4	15
C25:0	C30:0	804	383.4	15
C25:0	C31:0	818	383.4	15
C25:0	C32:0	832	383.4	15
C25:0	C33:0	846	383.4	15
C25:0	C34:0	860	383.4	15
C25:0	C35:0	874	383.4	15
C25:0	C36:0	888	383.4	15
C25:0	C37:0	902.1	383.4	15
C25:0	C38:0	916.1	383.4	15
C25:0	C39:0	930.1	383.4	15
C25:0	C40:0	944.1	383.4	15
C25:0	C16:1	605.7	383.4	15
C25:0	C17:1	619.7	383.4	15
C25:0	C18:1	633.8	383.4	15
C25:0	C19:1	647.8	383.4	15
C25:0	C20:1	661.8	383.4	15
C25:0	C21:1	675.8	383.4	15
C25:0	C22:1	689.8	383.4	15
C25:0	C23:1	703.8	383.4	15
C25:0	C24:1	717.9	383.4	15
C25:0	C25:1	731.9	383.4	15
C25:0	C26:1	745.9	383.4	15
C25:0	C27:1	759.9	383.4	15
C25:0	C28:1	773.9	383.4	15
C25:0	C29:1	787.9	383.4	15
C25:0	C30:1	801.9	383.4	15
C25:0	C31:1	816	383.4	15
C25:0	C32:1	830	383.4	15
C25:0	C33:1	844	383.4	15
C25:0	C34:1	858	383.4	15
C25:0	C35:1	872	383.4	15
C25:0	C36:1	886	383.4	15
C25:0	C37:1	900	383.4	15
C25:0	C38:1	914.1	383.4	15
C25:0	C39:1	928.1	383.4	15
C25:0	C40:1	942.1	383.4	15
FA	FAl	Precursor ion (Q1) [M + H ]+	Product ion (Q3) [FA − OH]+	Collision energy (eV)
C14:1	C16:0	451.5	209.1	20
C14:1	C17:0	465.5	209.1	20
C14:1	C18:0	479.5	209.1	20
C14:1	C19:0	493.5	209.1	20
C14:1	C20:0	507.5	209.1	20
C14:1	C21:0	521.5	209.1	20
C14:1	C22:0	535.6	209.1	20
C14:1	C23:0	549.6	209.1	20
C14:1	C24:0	563.6	209.1	20
C14:1	C25:0	577.6	209.1	20
C14:1	C26:0	591.6	209.1	20
C14:1	C27:0	605.6	209.1	20
C14:1	C28:0	619.7	209.1	20
C14:1	C29:0	633.7	209.1	20
C14:1	C30:0	647.7	209.1	20
C14:1	C31:0	661.7	209.1	20
C14:1	C32:0	675.7	209.1	20
C14:1	C33:0	689.7	209.1	20
C14:1	C34:0	703.7	209.1	20
C14:1	C35:0	717.7	209.1	20
C14:1	C36:0	731.8	209.1	20
C14:1	C37:0	745.8	209.1	20
C14:1	C38:0	759.8	209.1	20
C14:1	C39:0	773.8	209.1	20
C14:1	C40:0	787.8	209.1	20
C14:1	C16:1	449.5	209.1	20
C14:1	C17:1	463.5	209.1	20
C14:1	C18:1	477.5	209.1	20
C14:1	C19:1	491.5	209.1	20
C14:1	C20:1	505.5	209.1	20
C14:1	C21:1	519.5	209.1	20
C14:1	C22:1	533.5	209.1	20
C14:1	C23:1	547.6	209.1	20
C14:1	C24:1	561.6	209.1	20
C14:1	C25:1	575.6	209.1	20
C14:1	C26:1	589.6	209.1	20
C14:1	C27:1	603.6	209.1	20
C14:1	C28:1	617.6	209.1	20
C14:1	C29:1	631.7	209.1	20
C14:1	C30:1	645.7	209.1	20
C14:1	C31:1	659.7	209.1	20
C14:1	C32:1	673.7	209.1	20
C14:1	C33:1	687.7	209.1	20
C14:1	C34:1	701.7	209.1	20
C14:1	C35:1	715.7	209.1	20
C14:1	C36:1	729.7	209.1	20
C14:1	C37:1	743.8	209.1	20
C14:1	C38:1	757.8	209.1	20
C14:1	C39:1	771.8	209.1	20
C14:1	C40:1	785.8	209.1	20
C15:1	C16:0	465.5	223.1	20
C15:1	C17:0	479.5	223.1	20
C15:1	C18:0	493.5	223.1	20
C15:1	C19:0	507.5	223.1	20
C15:1	C20:0	521.5	223.1	20
C15:1	C21:0	535.6	223.1	20
C15:1	C22:0	549.6	223.1	20
C15:1	C23:0	563.6	223.1	20
C15:1	C24:0	577.6	223.1	20
C15:1	C25:0	591.6	223.1	20
C15:1	C26:0	605.6	223.1	20
C15:1	C27:0	619.7	223.1	20
C15:1	C28:0	633.7	223.1	20
C15:1	C29:0	647.7	223.1	20
C15:1	C30:0	661.7	223.1	20
C15:1	C31:0	675.7	223.1	20
C15:1	C32:0	689.7	223.1	20
C15:1	C33:0	703.7	223.1	20
C15:1	C34:0	717.7	223.1	20
C15:1	C35:0	731.8	223.1	20
C15:1	C36:0	745.8	223.1	20
C15:1	C37:0	759.8	223.1	20
C15:1	C38:0	773.8	223.1	20
C15:1	C39:0	787.8	223.1	20
C15:1	C40:0	801.8	223.1	20
C15:1	C16:1	463.5	223.1	20
C15:1	C17:1	477.5	223.1	20
C15:1	C18:1	491.5	223.1	20
C15:1	C19:1	505.5	223.1	20
C15:1	C20:1	519.5	223.1	20
C15:1	C21:1	533.5	223.1	20
C15:1	C22:1	547.6	223.1	20
C15:1	C23:1	561.6	223.1	20
C15:1	C24:1	575.6	223.1	20
C15:1	C25:1	589.6	223.1	20
C15:1	C26:1	603.6	223.1	20
C15:1	C27:1	617.6	223.1	20
C15:1	C28:1	631.7	223.1	20
C15:1	C29:1	645.7	223.1	20
C15:1	C30:1	659.7	223.1	20
C15:1	C31:1	673.7	223.1	20
C15:1	C32:1	687.7	223.1	20
C15:1	C33:1	701.7	223.1	20
C15:1	C34:1	715.7	223.1	20
C15:1	C35:1	729.7	223.1	20
C15:1	C36:1	743.8	223.1	20
C15:1	C37:1	757.8	223.1	20
C15:1	C38:1	771.8	223.1	20
C15:1	C39:1	785.8	223.1	20
C15:1	C40:1	799.8	223.1	20
C16:1	C16:0	479.5	237.1	20
C16:1	C17:0	493.5	237.1	20
C16:1	C18:0	507.5	237.1	20
C16:1	C19:0	521.5	237.1	20
C16:1	C20:0	535.6	237.1	20
C16:1	C21:0	549.6	237.1	20
C16:1	C22:0	563.6	237.1	20
C16:1	C23:0	577.6	237.1	20
C16:1	C24:0	591.6	237.1	20
C16:1	C25:0	605.6	237.1	20
C16:1	C26:0	619.6	237.1	20
C16:1	C27:0	633.6	237.1	20
C16:1	C28:0	647.7	237.1	20
C16:1	C29:0	661.7	237.1	20
C16:1	C30:0	675.7	237.1	20
C16:1	C31:0	689.7	237.1	20
C16:1	C32:0	703.7	237.1	20
C16:1	C33:0	717.7	237.1	20
C16:1	C34:0	731.8	237.1	20
C16:1	C35:0	745.8	237.1	20
C16:1	C36:0	759.8	237.1	20
C16:1	C37:0	773.8	237.1	20
C16:1	C38:0	787.8	237.1	20
C16:1	C39:0	801.8	237.1	20
C16:1	C40:0	815.9	237.1	20
C16:1	C16:1	477.5	237.1	20
C16:1	C17:1	491.5	237.1	20
C16:1	C18:1	505.5	237.1	20
C16:1	C19:1	519.5	237.1	20
C16:1	C20:1	533.6	237.1	20
C16:1	C21:1	547.5	237.1	20
C16:1	C22:1	561.6	237.1	20
C16:1	C23:1	575.6	237.1	20
C16:1	C24:1	589.6	237.1	20
C16:1	C25:1	603.6	237.1	20
C16:1	C26:1	617.6	237.1	20
C16:1	C27:1	631.6	237.1	20
C16:1	C28:1	645.6	237.1	20
C16:1	C29:1	659.7	237.1	20
C16:1	C30:1	673.7	237.1	20
C16:1	C31:1	687.7	237.1	20
C16:1	C32:1	701.7	237.1	20
C16:1	C33:1	715.7	237.1	20
C16:1	C34:1	729.7	237.1	20
C16:1	C35:1	743.8	237.1	20
C16:1	C36:1	757.8	237.1	20
C16:1	C37:1	771.8	237.1	20
C16:1	C38:1	785.8	237.1	20
C16:1	C39:1	799.8	237.1	20
C16:1	C40:1	813.9	237.1	20
C17:1	C16:0	493.5	251.1	20
C17:1	C17:0	507.5	251.1	20
C17:1	C18:0	521.5	251.1	20
C17:1	C19:0	535.6	251.1	20
C17:1	C20:0	549.6	251.1	20
C17:1	C21:0	563.6	251.1	20
C17:1	C22:0	577.6	251.1	20
C17:1	C23:0	591.6	251.1	20
C17:1	C24:0	605.6	251.1	20
C17:1	C25:0	619.7	251.1	20
C17:1	C26:0	633.7	251.1	20
C17:1	C27:0	647.7	251.1	20
C17:1	C28:0	661.7	251.1	20
C17:1	C29:0	675.7	251.1	20
C17:1	C30:0	689.7	251.1	20
C17:1	C31:0	703.8	251.1	20
C17:1	C32:0	717.8	251.1	20
C17:1	C33:0	731.8	251.1	20
C17:1	C34:0	745.8	251.1	20
C17:1	C35:0	759.8	251.1	20
C17:1	C36:0	773.8	251.1	20
C17:1	C37:0	787.8	251.1	20
C17:1	C38:0	801.8	251.1	20
C17:1	C39:0	815.8	251.1	20
C17:1	C40:0	829.8	251.1	20
C17:1	C16:1	491.5	251.1	20
C17:1	C17:1	505.5	251.1	20
C17:1	C18:1	519.5	251.1	20
C17:1	C19:1	533.5	251.1	20
C17:1	C20:1	547.6	251.1	20
C17:1	C21:1	561.6	251.1	20
C17:1	C22:1	575.6	251.1	20
C17:1	C23:1	589.6	251.1	20
C17:1	C24:1	603.6	251.1	20
C17:1	C25:1	617.6	251.1	20
C17:1	C26:1	631.7	251.1	20
C17:1	C27:1	645.7	251.1	20
C17:1	C28:1	659.7	251.1	20
C17:1	C29:1	673.7	251.1	20
C17:1	C30:1	687.7	251.1	20
C17:1	C31:1	701.7	251.1	20
C17:1	C32:1	715.8	251.1	20
C17:1	C33:1	729.8	251.1	20
C17:1	C34:1	743.8	251.1	20
C17:1	C35:1	757.8	251.1	20
C17:1	C36:1	771.8	251.1	20
C17:1	C37:1	785.8	251.1	20
C17:1	C38:1	799.8	251.1	20
C17:1	C39:1	813.8	251.1	20
C17:1	C40:1	827.8	251.1	20
C18:1	C12:0	451.4	265.1	15
C18:1	C16:0	507.5	265.1	20
C18:1	C17:0	521.5	265.1	20
C18:1	C18:0	535.5	265.1	20
C18:1	C19:0	549.6	265.1	20
C18:1	C20:0	563.6	265.1	20
C18:1	C21:0	577.6	265.1	20
C18:1	C22:0	591.6	265.1	20
C18:1	C23:0	605.6	265.1	20
C18:1	C24:0	619.6	265.1	20
C18:1	C25:0	633.6	265.1	20
C18:1	C26:0	647.7	265.1	20
C18:1	C27:0	661.7	265.1	20
C18:1	C28:0	675.7	265.1	20
C18:1	C29:0	689.7	265.1	20
C18:1	C30:0	703.7	265.1	20
C18:1	C31:0	717.7	265.1	20
C18:1	C32:0	731.8	265.1	20
C18:1	C33:0	745.8	265.1	20
C18:1	C34:0	759.8	265.1	20
C18:1	C35:0	773.8	265.1	20
C18:1	C36:0	787.8	265.1	20
C18:1	C37:0	801.8	265.1	20
C18:1	C38:0	815.8	265.1	20
C18:1	C39:0	829.8	265.1	20
C18:1	C40:0	843.9	265.1	20
C18:1	C16:1	505.5	265.1	20
C18:1	C17:1	519.5	265.1	20
C18:1	C18:1	533.5	265.1	20
C18:1	C19:1	547.5	265.1	20
C18:1	C20:1	561.6	265.1	20
C18:1	C21:1	575.6	265.1	20
C18:1	C22:1	589.6	265.1	20
C18:1	C23:1	603.6	265.1	20
C18:1	C24:1	617.6	265.1	20
C18:1	C25:1	631.6	265.1	20
C18:1	C26:1	645.6	265.1	20
C18:1	C27:1	659.7	265.1	20
C18:1	C28:1	673.7	265.1	20
C18:1	C29:1	687.7	265.1	20
C18:1	C30:1	701.7	265.1	20
C18:1	C31:1	715.7	265.1	20
C18:1	C32:1	729.7	265.1	20
C18:1	C33:1	743.8	265.1	20
C18:1	C34:1	757.8	265.1	20
C18:1	C35:1	771.8	265.1	20
C18:1	C36:1	785.8	265.1	20
C18:1	C37:1	799.8	265.1	20
C18:1	C38:1	813.8	265.1	20
C18:1	C39:1	827.8	265.1	20
C18:1	C40:1	841.9	265.1	20
C18:1	C16:0	507.5	265.1	20
C18:1	C17:0	521.5	265	20
C18:1	C18:0	535.5	265.1	20
C18:1	C19:0	549.6	265.1	20
C18:1	C20:0	563.6	265.1	20
C18:1	C21:0	577.6	265.1	20
C18:1	C22:0	591.6	265.1	20
C18:1	C23:0	605.6	265.1	20
C18:1	C24:0	619.6	265.1	20
C18:1	C25:0	633.6	265.1	20
C18:1	C26:0	647.7	265.1	20
C18:1	C27:0	661.7	265.1	20
C18:1	C28:0	675.7	265.1	20
C18:1	C29:0	689.7	265.1	20
C18:1	C30:0	703.7	265.1	20
C18:1	C31:0	717.7	265.1	20
C18:1	C32:0	731.8	265.1	20
C18:1	C33:0	745.8	265.1	20
C18:1	C34:0	759.8	265.1	20
C18:1	C35:0	773.8	265.1	20
C18:1	C36:0	787.8	265.1	20
C18:1	C37:0	801.8	265.1	20
C18:1	C38:0	815.8	265.1	20
C18:1	C39:0	829.8	265.1	20
C18:1	C40:0	843.9	265.1	20
C18:1	C16:1	505.5	265.1	20
C18:1	C17:1	519.5	265.1	20
C18:1	C18:1	533.5	265.1	20
C18:1	C19:1	547.5	265.1	20
C18:1	C20:1	561.6	265.1	20
C18:1	C21:1	575.6	265.1	20
C18:1	C22:1	589.6	265.1	20
C18:1	C23:1	603.6	265.1	20
C18:1	C24:1	617.6	265.1	20
C18:1	C25:1	631.6	265.1	20
C18:1	C26:1	645.6	265.1	20
C18:1	C27:1	659.7	265.1	20
C18:1	C28:1	673.7	265.1	20
C18:1	C29:1	687.7	265.1	20
C18:1	C30:1	701.7	265.1	20
C18:1	C31:1	715.7	265.1	20
C18:1	C32:1	729.7	265.1	20
C18:1	C33:1	743.8	265.1	20
C18:1	C34:1	757.8	265.1	20
C18:1	C35:1	771.8	265.1	20
C18:1	C36:1	785.8	265.1	20
C18:1	C37:1	799.8	265.1	20
C18:1	C38:1	813.8	265.1	20
C18:1	C39:1	827.8	265.1	20
C18:1	C40:1	841.9	265.1	20
C19:1	C16:0	521.5	279.1	20
C19:1	C17:0	535.6	279.1	20
C19:1	C18:0	549.6	279.1	20
C19:1	C19:0	563.6	279.1	20
C19:1	C20:0	577.6	279.1	20
C19:1	C21:0	591.6	279.1	20
C19:1	C22:0	605.6	279.1	20
C19:1	C23:0	619.7	279.1	20
C19:1	C24:0	633.7	279.1	20
C19:1	C25:0	647.7	279.1	20
C19:1	C26:0	661.7	279.1	20
C19:1	C27:0	675.7	279.1	20
C19:1	C28:0	689.7	279.1	20
C19:1	C29:0	703.8	279.1	20
C19:1	C30:0	717.8	279.1	20
C19:1	C31:0	731.8	279.1	20
C19:1	C32:0	745.8	279.1	20
C19:1	C33:0	759.8	279.1	20
C19:1	C34:0	773.8	279.1	20
C19:1	C35:0	787.8	279.1	20
C19:1	C36:0	801.8	279.1	20
C19:1	C37:0	815.8	279.1	20
C19:1	C38:0	829.9	279.1	20
C19:1	C39:0	843.9	279.1	20
C19:1	C40:0	857.9	279.1	20
C19:1	C16:1	519.5	279.1	20
C19:1	C17:1	533.5	279.1	20
C19:1	C18:1	547.6	279.1	20
C19:1	C19:1	561.6	279.1	20
C19:1	C20:1	575.6	279.1	20
C19:1	C21:1	589.6	279.1	20
C19:1	C22:1	603.6	279.1	20
C19:1	C23:1	617.6	279.1	20
C19:1	C24:1	631.7	279.1	20
C19:1	C25:1	645.7	279.1	20
C19:1	C26:1	659.7	279.1	20
C19:1	C27:1	673.7	279.1	20
C19:1	C28:1	687.7	279.1	20
C19:1	C29:1	701.7	279.1	20
C19:1	C30:1	715.8	279.1	20
C19:1	C31:1	729.8	279.1	20
C19:1	C32:1	743.8	279.1	20
C19:1	C33:1	757.8	279.1	20
C19:1	C34:1	771.8	279.1	20
C19:1	C35:1	785.8	279.1	20
C19:1	C36:1	799.8	279.1	20
C19:1	C37:1	813.8	279.1	20
C19:1	C38:1	827.8	279.1	20
C19:1	C39:1	841.9	279.1	20
C19:1	C40:1	855.9	279.1	20
C20:1	C16:0	535.5	293.1	20
C20:1	C17:0	549.6	293.1	20
C20:1	C18:0	563.6	293.1	20
C20:1	C19:0	577.6	293.1	20
C20:1	C20:0	591.6	293.1	20
C20:1	C21:0	605.6	293.1	20
C20:1	C22:0	619.6	293.1	20
C20:1	C23:0	633.6	293.1	20
C20:1	C24:0	647.7	293.1	20
C20:1	C25:0	661.7	293.1	20
C20:1	C26:0	675.7	293.1	20
C20:1	C27:0	689.7	293.1	20
C20:1	C28:0	703.7	293.1	20
C20:1	C29:0	717.7	293.1	20
C20:1	C30:0	731.8	293.1	20
C20:1	C31:0	745.8	293.1	20
C20:1	C32:0	759.8	293.1	20
C20:1	C33:0	773.8	293.1	20
C20:1	C34:0	787.8	293.1	20
C20:1	C35:0	801.8	293.1	20
C20:1	C36:0	815.9	293.1	20
C20:1	C37:0	829.9	293.1	20
C20:1	C38:0	843.9	293.1	20
C20:1	C39:0	857.9	293.1	20
C20:1	C40:0	872	293.1	20
C20:1	C16:1	533.5	293.1	20
C20:1	C17:1	547.5	293.1	20
C20:1	C18:1	561.6	293.1	20
C20:1	C19:1	575.6	293.1	20
C20:1	C20:1	589.6	293.1	20
C20:1	C21:1	603.6	293.1	20
C20:1	C22:1	617.6	293.1	20
C20:1	C23:1	631.6	293.1	20
C20:1	C24:1	645.6	293.1	20
C20:1	C25:1	659.7	293.1	20
C20:1	C26:1	673.7	293.1	20
C20:1	C27:1	687.7	293.1	20
C20:1	C28:1	701.7	293.1	20
C20:1	C29:1	715.7	293.1	20
C20:1	C30:1	729.7	293.1	20
C20:1	C31:1	743.8	293.1	20
C20:1	C32:1	757.8	293.1	20
C20:1	C33:1	771.8	293.1	20
C20:1	C34:1	785.8	293.1	20
C20:1	C35:1	799.8	293.1	20
C20:1	C36:1	813.8	293.1	20
C20:1	C37:1	827.9	293.1	20
C20:1	C38:1	841.9	293.1	20
C20:1	C39:1	855.9	293.1	20
C20:1	C40:1	870	293.1	20
C21:1	C16:0	549.6	307.2	20
C21:1	C17:0	563.6	307.2	20
C21:1	C18:0	577.6	307.2	20
C21:1	C19:0	591.6	307.2	20
C21:1	C20:0	605.6	307.2	20
C21:1	C21:0	619.7	307.2	20
C21:1	C22:0	633.7	307.2	20
C21:1	C23:0	647.7	307.2	20
C21:1	C24:0	661.7	307.2	20
C21:1	C25:0	675.7	307.2	20
C21:1	C26:0	689.7	307.2	20
C21:1	C27:0	703.8	307.2	20
C21:1	C28:0	717.8	307.2	20
C21:1	C29:0	731.8	307.2	20
C21:1	C30:0	745.8	307.2	20
C21:1	C31:0	759.8	307.2	20
C21:1	C32:0	773.8	307.2	20
C21:1	C33:0	787.8	307.2	20
C21:1	C34:0	801.8	307.2	20
C21:1	C35:0	815.8	307.2	20
C21:1	C36:0	829.9	307.2	20
C21:1	C37:0	843.9	307.2	20
C21:1	C38:0	857.9	307.2	20
C21:1	C39:0	871.9	307.2	20
C21:1	C40:0	885.9	307.2	20
C21:1	C16:1	547.6	307.2	20
C21:1	C17:1	561.6	307.2	20
C21:1	C18:1	575.6	307.2	20
C21:1	C19:1	589.6	307.2	20
C21:1	C20:1	603.6	307.2	20
C21:1	C21:1	617.6	307.2	20
C21:1	C22:1	631.7	307.2	20
C21:1	C23:1	645.7	307.2	20
C21:1	C24:1	659.7	307.2	20
C21:1	C25:1	673.7	307.2	20
C21:1	C26:1	687.7	307.2	20
C21:1	C27:1	701.7	307.2	20
C21:1	C28:1	715.8	307.2	20
C21:1	C29:1	729.8	307.2	20
C21:1	C30:1	743.8	307.2	20
C21:1	C31:1	757.8	307.2	20
C21:1	C32:1	771.8	307.2	20
C21:1	C33:1	785.8	307.2	20
C21:1	C34:1	799.8	307.2	20
C21:1	C35:1	813.8	307.2	20
C21:1	C36:1	827.8	307.2	20
C21:1	C37:1	841.9	307.2	20
C21:1	C38:1	855.9	307.2	20
C21:1	C39:1	869.9	307.2	20
C21:1	C40:1	883.9	307.2	20
C22:1	C16:0	563.6	321.2	20
C22:1	C17:0	577.6	321.2	20
C22:1	C18:0	591.6	321.2	20
C22:1	C19:0	605.6	321.2	20
C22:1	C20:0	619.6	321.2	20
C22:1	C21:0	633.6	321.2	20
C22:1	C22:0	647.7	321.2	20
C22:1	C23:0	661.7	321.2	20
C22:1	C24:0	675.7	321.2	20
C22:1	C25:0	689.7	321.2	20
C22:1	C26:0	703.7	321.2	20
C22:1	C27:0	717.7	321.2	20
C22:1	C28:0	731.8	321.2	20
C22:1	C29:0	745.8	321.2	20
C22:1	C30:0	759.8	321.2	20
C22:1	C31:0	773.8	321.2	20
C22:1	C32:0	787.8	321.2	20
C22:1	C33:0	801.8	321.2	20
C22:1	C34:0	815.9	321.2	20
C22:1	C35:0	829.9	321.2	20
C22:1	C36:0	843.9	321.2	20
C22:1	C37:0	857.9	321.2	20
C22:1	C38:0	871.9	321.2	20
C22:1	C39:0	885.9	321.2	20
C22:1	C40:0	900	321.2	20
C22:1	C16:1	561.6	321.2	20
C22:1	C17:1	575.6	321.2	20
C22:1	C18:1	589.6	321.2	20
C22:1	C19:1	603.6	321.2	20
C22:1	C20:1	617.6	321.2	20
C22:1	C21:1	631.6	321.2	20
C22:1	C22:1	645.6	321.2	20
C22:1	C23:1	659.7	321.2	20
C22:1	C24:1	673.7	321.2	20
C22:1	C25:1	687.7	321.2	20
C22:1	C26:1	701.7	321.2	20
C22:1	C27:1	715.7	321.2	20
C22:1	C28:1	729.7	321.2	20
C22:1	C29:1	743.8	321.2	20
C22:1	C30:1	757.8	321.2	20
C22:1	C31:1	771.8	321.2	20
C22:1	C32:1	785.8	321.2	20
C22:1	C33:1	799.8	321.2	20
C22:1	C34:1	813.8	321.2	20
C22:1	C35:1	827.9	321.2	20
C22:1	C36:1	841.9	321.2	20
C22:1	C37:1	855.9	321.2	20
C22:1	C38:1	869.9	321.2	20
C22:1	C39:1	883.9	321.2	20
C22:1	C40:1	898	321.2	20
C23:1	C16:0	577.6	335.2	20
C23:1	C17:0	591.6	335.2	20
C23:1	C18:0	605.6	335.2	20
C23:1	C19:0	619.7	335.2	20
C23:1	C20:0	633.7	335.2	20
C23:1	C21:0	647.7	335.2	20
C23:1	C22:0	661.7	335.2	20
C23:1	C23:0	675.7	335.2	20
C23:1	C24:0	689.7	335.2	20
C23:1	C25:0	703.8	335.2	20
C23:1	C26:0	717.8	335.2	20
C23:1	C27:0	731.8	335.2	20
C23:1	C28:0	745.8	335.2	20
C23:1	C29:0	759.8	335.2	20
C23:1	C30:0	773.8	335.2	20
C23:1	C31:0	787.8	335.2	20
C23:1	C32:0	801.9	335.2	20
C23:1	C33:0	815.9	335.2	20
C23:1	C34:0	829.9	335.2	20
C23:1	C35:0	843.9	335.2	20
C23:1	C36:0	857.9	335.2	20
C23:1	C37:0	871.9	335.2	20
C23:1	C38:0	885.9	335.2	20
C23:1	C39:0	899.9	335.2	20
C23:1	C40:0	913.9	335.2	20
C23:1	C16:1	575.6	335.2	20
C23:1	C17:1	589.6	335.2	20
C23:1	C18:1	603.6	335.2	20
C23:1	C19:1	617.6	335.2	20
C23:1	C20:1	631.7	335.2	20
C23:1	C21:1	645.7	335.2	20
C23:1	C22:1	659.7	335.2	20
C23:1	C23:1	673.7	335.2	20
C23:1	C24:1	687.7	335.2	20
C23:1	C25:1	701.7	335.2	20
C23:1	C26:1	715.8	335.2	20
C23:1	C27:1	729.8	335.2	20
C23:1	C28:1	743.8	335.2	20
C23:1	C29:1	757.8	335.2	20
C23:1	C30:1	771.8	335.2	20
C23:1	C31:1	785.8	335.2	20
C23:1	C32:1	799.8	335.2	20
C23:1	C33:1	813.8	335.2	20
C23:1	C34:1	827.8	335.2	20
C23:1	C35:1	841.9	335.2	20
C23:1	C36:1	855.9	335.2	20
C23:1	C37:1	869.9	335.2	20
C23:1	C38:1	883.9	335.2	20
C23:1	C39:1	897.9	335.2	20
C23:1	C40:1	911.9	335.2	20
C24:1	C16:0	591.6	349.2	20
C24:1	C17:0	605.6	349.2	20
C24:1	C18:0	619.6	349.2	20
C24:1	C19:0	633.6	349.2	20
C24:1	C20:0	647.7	349.2	20
C24:1	C21:0	661.7	349.2	20
C24:1	C22:0	675.7	349.2	20
C24:1	C23:0	689.7	349.2	20
C24:1	C24:0	703.7	349.2	20
C24:1	C25:0	717.7	349.2	20
C24:1	C26:0	731.8	349.2	20
C24:1	C27:0	745.8	349.2	20
C24:1	C28:0	759.8	349.2	20
C24:1	C29:0	773.8	349.2	20
C24:1	C30:0	787.8	349.2	20
C24:1	C31:0	801.8	349.2	20
C24:1	C32:0	815.9	349.2	20
C24:1	C33:0	829.9	349.2	20
C24:1	C34:0	843.9	349.2	20
C24:1	C35:0	857.9	349.2	20
C24:1	C36:0	871.9	349.2	20
C24:1	C37:0	885.9	349.2	20
C24:1	C38:0	899.9	349.2	20
C24:1	C39:0	913.9	349.2	20
C24:1	C40:0	928	349.2	20
C24:1	C16:1	589.6	349.2	20
C24:1	C17:1	603.6	349.2	20
C24:1	C18:1	617.6	349.2	20
C24:1	C19:1	631.6	349.2	20
C24:1	C20:1	645.6	349.2	20
C24:1	C21:1	659.7	349.2	20
C24:1	C22:1	673.7	349.2	20
C24:1	C23:1	687.7	349.2	20
C24:1	C24:1	701.7	349.2	20
C24:1	C25:1	715.7	349.2	20
C24:1	C26:1	729.7	349.2	20
C24:1	C27:1	743.8	349.2	20
C24:1	C28:1	757.8	349.2	20
C24:1	C29:1	771.8	349.2	20
C24:1	C30:1	785.8	349.2	20
C24:1	C31:1	799.8	349.2	20
C24:1	C32:1	813.8	349.2	20
C24:1	C33:1	827.9	349.2	20
C24:1	C34:1	841.9	349.2	20
C24:1	C35:1	855.9	349.2	20
C24:1	C36:1	869.9	349.2	20
C24:1	C37:1	883.9	349.2	20
C24:1	C38:1	897.9	349.2	20
C24:1	C39:1	911.9	349.2	20
C24:1	C40:1	926	349.2	20
C25:1	C16:0	605.6	363.2	20
C25:1	C17:0	619.7	363.2	20
C25:1	C18:0	633.7	363.2	20
C25:1	C19:0	647.7	363.2	20
C25:1	C20:0	661.7	363.2	20
C25:1	C21:0	675.7	363.2	20
C25:1	C22:0	689.7	363.2	20
C25:1	C23:0	703.8	363.2	20
C25:1	C24:0	717.8	363.2	20
C25:1	C25:0	731.8	363.2	20
C25:1	C26:0	745.8	363.2	20
C25:1	C27:0	759.8	363.2	20
C25:1	C28:0	773.8	363.2	20
C25:1	C29:0	787.8	363.2	20
C25:1	C30:0	801.9	363.2	20
C25:1	C31:0	815.9	363.2	20
C25:1	C32:0	829.9	363.2	20
C25:1	C33:0	843.9	363.2	20
C25:1	C34:0	857.9	363.2	20
C25:1	C35:0	871.9	363.2	20
C25:1	C36:0	885.9	363.2	20
C25:1	C37:0	899.9	363.2	20
C25:1	C38:0	914	363.2	20
C25:1	C39:0	928	363.2	20
C25:1	C40:0	942	363.2	20
C25:1	C16:1	603.6	363.2	20
C25:1	C17:1	617.6	363.2	20
C25:1	C18:1	631.7	363.2	20
C25:1	C19:1	645.7	363.2	20
C25:1	C20:1	659.7	363.2	20
C25:1	C21:1	673.7	363.2	20
C25:1	C22:1	687.7	363.2	20
C25:1	C23:1	701.7	363.2	20
C25:1	C24:1	715.8	363.2	20
C25:1	C25:1	729.8	363.2	20
C25:1	C26:1	743.8	363.2	20
C25:1	C27:1	757.8	363.2	20
C25:1	C28:1	771.8	363.2	20
C25:1	C29:1	785.8	363.2	20
C25:1	C30:1	799.8	363.2	20
C25:1	C31:1	813.9	363.2	20
C25:1	C32:1	827.9	363.2	20
C25:1	C33:1	841.9	363.2	20
C25:1	C34:1	855.9	363.2	20
C25:1	C35:1	869.9	363.2	20
C25:1	C36:1	883.9	363.2	20
C25:1	C37:1	897.9	363.2	20
C25:1	C38:1	911.9	363.2	20
C25:1	C39:1	926	363.2	20
C25:1	C40:1	940	363.2	20
