# Supplementary material for: Detailed composition of wax esters in mouse sebum and the involvement of FAR2 and AWAT2
Source: iScience. 2026 Jan 29;29(2):114836. doi: 10.1016/j.isci.2026.114836 (PMC12915242; doi:10.1016/j.isci.2026.114836)
Supplement: Table S2. LC-MS/MS precursor and product ion m/z values and collision energies for WdiEs, related to Figures 3, 4, and 6–8 [file mmc3.xlsx]

## Sheet: Sheet1
Table S2. LC-MS/MS precursor and product ion m/z values and collision energies for WdiEs. Related to Figures 3, 4, and 6–8.
FA	Diol-FA	Precursor ion (Q1) [M + H]+	Product ion (Q3) [M + H − (FA − OH) − H2O]+	Collision energy (eV)
C16:0	C32:0	735.6	479.2	20
C16:0	C33:0	749.6	493.2	20
C16:0	C34:0	763.7	507.3	20
C16:0	C35:0	777.7	521.3	20
C16:0	C36:0	791.7	535.3	20
C16:0	C37:0	805.7	549.3	20
C16:0	C38:0	819.7	563.3	20
C16:0	C39:0	833.7	577.3	20
C16:0	C40:0	847.8	591.4	20
C16:0	C41:0	861.8	605.4	20
C16:0	C42:0	875.8	619.4	20
C16:0	C43:0	889.8	633.4	20
C16:0	C44:0	903.8	647.4	20
C16:0	C45:0	917.8	661.4	20
C16:0	C46:0	931.9	675.5	20
C16:0	C47:0	945.9	689.5	20
C16:0	C48:0	959.9	703.5	20
C16:0	C49:0	973.9	717.5	20
C16:0	C50:0	987.9	731.5	20
C16:0	C51:0	1001.9	745.5	20
C16:0	C52:0	1015.9	759.5	20
C16:0	C53:0	1030	773.6	20
C16:0	C54:0	1044	787.6	20
C16:0	C55:0	1058	801.6	20
C16:0	C56:0	1072	815.6	20
C16:0	C57:0	1086	829.6	20
C16:0	C58:0	1100	843.6	20
C16:0	C59:0	1114.1	857.7	20
C16:0	C60:0	1128.1	871.7	20
C16:0	C32:1	733.6	477.2	20
C16:0	C33:1	747.7	491.3	20
C16:0	C34:1	761.7	505.3	20
C16:0	C35:1	775.7	519.3	20
C16:0	C36:1	789.7	533.3	20
C16:0	C37:1	803.7	547.3	20
C16:0	C38:1	817.7	561.3	20
C16:0	C39:1	831.8	575.4	20
C16:0	C40:1	845.8	589.4	20
C16:0	C41:1	859.8	603.4	20
C16:0	C42:1	873.8	617.4	20
C16:0	C43:1	887.8	631.4	20
C16:0	C44:1	901.8	645.4	20
C16:0	C45:1	915.9	659.5	20
C16:0	C46:1	929.9	673.5	20
C16:0	C47:1	943.9	687.5	20
C16:0	C48:1	957.9	701.5	20
C16:0	C49:1	971.9	715.5	20
C16:0	C50:1	985.9	729.5	20
C16:0	C51:1	999.9	743.5	20
C16:0	C52:1	1014	757.6	20
C16:0	C53:1	1028	771.6	20
C16:0	C54:1	1042	785.6	20
C16:0	C55:1	1056	799.6	20
C16:0	C56:1	1070	813.6	20
C16:0	C57:1	1084	827.6	20
C16:0	C58:1	1098.1	841.7	20
C16:0	C59:1	1112.1	855.7	20
C16:0	C60:1	1126.1	869.7	20
C16:0	C32:2	731.6	475.2	20
C16:0	C33:2	745.6	489.2	20
C16:0	C34:2	759.7	503.3	20
C16:0	C35:2	773.7	517.3	20
C16:0	C36:2	787.7	531.3	20
C16:0	C37:2	801.7	545.3	20
C16:0	C38:2	815.7	559.3	20
C16:0	C39:2	829.7	573.3	20
C16:0	C40:2	843.8	587.4	20
C16:0	C41:2	857.8	601.4	20
C16:0	C42:2	871.8	615.4	20
C16:0	C43:2	885.8	629.4	20
C16:0	C44:2	899.8	643.4	20
C16:0	C45:2	913.8	657.4	20
C16:0	C46:2	927.9	671.5	20
C16:0	C47:2	941.9	685.5	20
C16:0	C48:2	955.9	699.5	20
C16:0	C49:2	969.9	713.5	20
C16:0	C50:2	983.9	727.5	20
C16:0	C51:2	997.9	741.5	20
C16:0	C52:2	1011.9	755.6	20
C16:0	C53:2	1026	769.6	20
C16:0	C54:2	1040	783.6	20
C16:0	C55:2	1054	797.6	20
C16:0	C56:2	1068	811.7	20
C16:0	C57:2	1082	825.6	20
C16:0	C58:2	1096	839.6	20
C16:0	C59:2	1110.1	853.7	20
C16:0	C60:2	1124.1	867.7	20
C16:0	C32:3	729.6	473.2	20
C16:0	C33:3	743.6	487.2	20
C16:0	C34:3	757.6	501.2	20
C16:0	C35:3	771.7	515.3	20
C16:0	C36:3	785.7	529.3	20
C16:0	C37:3	799.7	543.3	20
C16:0	C38:3	813.7	557.3	20
C16:0	C39:3	827.7	571.3	20
C16:0	C40:3	841.7	585.3	20
C16:0	C41:3	855.8	599.4	20
C16:0	C42:3	869.8	613.4	20
C16:0	C43:3	883.8	627.4	20
C16:0	C44:3	897.8	641.4	20
C16:0	C45:3	911.8	655.4	20
C16:0	C46:3	925.8	669.4	20
C16:0	C47:3	939.9	683.5	20
C16:0	C48:3	953.9	697.5	20
C16:0	C49:3	967.9	711.5	20
C16:0	C50:3	981.9	725.5	20
C16:0	C51:3	995.9	739.5	20
C16:0	C52:3	1009.9	753.5	20
C16:0	C53:3	1023.9	767.5	20
C16:0	C54:3	1038	781.6	20
C16:0	C55:3	1052	795.6	20
C16:0	C56:3	1066	809.6	20
C16:0	C57:3	1080	823.6	20
C16:0	C58:3	1094	837.6	20
C16:0	C59:3	1108	851.6	20
C16:0	C60:3	1122.1	865.7	20
C16:1	C32:0	733.6	479.3	20
C16:1	C33:0	747.6	493.3	20
C16:1	C34:0	761.6	507.3	20
C16:1	C35:0	775.7	521.4	20
C16:1	C36:0	789.7	535.4	20
C16:1	C37:0	803.7	549.4	20
C16:1	C38:0	817.7	563.4	20
C16:1	C39:0	831.7	577.4	20
C16:1	C40:0	845.7	591.4	20
C16:1	C41:0	859.8	605.5	20
C16:1	C42:0	873.8	619.5	20
C16:1	C43:0	887.8	633.5	20
C16:1	C44:0	901.8	647.5	20
C16:1	C45:0	915.8	661.5	20
C16:1	C46:0	929.8	675.5	20
C16:1	C47:0	943.9	689.6	20
C16:1	C48:0	957.9	703.6	20
C16:1	C49:0	971.9	717.6	20
C16:1	C50:0	985.9	731.6	20
C16:1	C51:0	999.9	745.6	20
C16:1	C52:0	1013.9	759.6	20
C16:1	C53:0	1027.9	773.6	20
C16:1	C54:0	1042	787.7	20
C16:1	C55:0	1056	801.7	20
C16:1	C56:0	1070	815.7	20
C16:1	C57:0	1084	829.7	20
C16:1	C58:0	1098	843.7	20
C16:1	C59:0	1112	857.7	20
C16:1	C60:0	1126.1	871.8	20
C16:1	C32:1	731.6	477.3	20
C16:1	C33:1	745.6	491.3	20
C16:1	C34:1	759.7	505.3	20
C16:1	C35:1	773.7	519.4	20
C16:1	C36:1	787.7	533.4	20
C16:1	C37:1	801.7	547.4	20
C16:1	C38:1	815.7	561.4	20
C16:1	C39:1	829.7	575.4	20
C16:1	C40:1	843.7	589.4	20
C16:1	C41:1	857.8	603.5	20
C16:1	C42:1	871.8	617.5	20
C16:1	C43:1	885.8	631.5	20
C16:1	C44:1	899.8	645.5	20
C16:1	C45:1	913.8	659.5	20
C16:1	C46:1	927.8	673.5	20
C16:1	C47:1	941.9	687.6	20
C16:1	C48:1	955.9	701.6	20
C16:1	C49:1	969.9	715.6	20
C16:1	C50:1	983.9	729.6	20
C16:1	C51:1	997.9	743.6	20
C16:1	C52:1	1011.9	757.6	20
C16:1	C53:1	1025.9	771.6	20
C16:1	C54:1	1040	785.7	20
C16:1	C55:1	1054	799.7	20
C16:1	C56:1	1068	813.7	20
C16:1	C57:1	1082	827.7	20
C16:1	C58:1	1096	841.7	20
C16:1	C59:1	1110.1	855.7	20
C16:1	C60:1	1124.1	869.8	20
C16:1	C32:2	729.6	475.3	20
C16:1	C33:2	743.6	489.3	20
C16:1	C34:2	757.6	503.3	20
C16:1	C35:2	771.7	517.4	20
C16:1	C36:2	785.7	531.4	20
C16:1	C37:2	799.7	545.4	20
C16:1	C38:2	813.7	559.4	20
C16:1	C39:2	827.7	573.4	20
C16:1	C40:2	841.7	587.4	20
C16:1	C41:2	855.8	601.5	20
C16:1	C42:2	869.8	615.5	20
C16:1	C43:2	883.8	629.5	20
C16:1	C44:2	897.8	643.5	20
C16:1	C45:2	911.8	657.5	20
C16:1	C46:2	925.8	671.5	20
C16:1	C47:2	939.9	685.6	20
C16:1	C48:2	953.9	699.6	20
C16:1	C49:2	967.9	713.6	20
C16:1	C50:2	981.9	727.6	20
C16:1	C51:2	995.9	741.6	20
C16:1	C52:2	1009.9	755.6	20
C16:1	C53:2	1023.9	769.6	20
C16:1	C54:2	1038	783.7	20
C16:1	C55:2	1052	797.7	20
C16:1	C56:2	1066	811.7	20
C16:1	C57:2	1080	825.7	20
C16:1	C58:2	1094	839.7	20
C16:1	C59:2	1108	853.7	20
C16:1	C60:2	1122.1	867.8	20
C16:1	C32:3	727.6	473.3	20
C16:1	C33:3	741.6	487.3	20
C16:1	C34:3	755.6	501.3	20
C16:1	C35:3	769.6	515.3	20
C16:1	C36:3	783.7	529.4	20
C16:1	C37:3	797.7	543.4	20
C16:1	C38:3	811.7	557.4	20
C16:1	C39:3	825.7	571.4	20
C16:1	C40:3	839.7	585.4	20
C16:1	C41:3	853.7	599.4	20
C16:1	C42:3	867.8	613.5	20
C16:1	C43:3	881.8	627.5	20
C16:1	C44:3	895.8	641.5	20
C16:1	C45:3	909.8	655.5	20
C16:1	C46:3	923.8	669.5	20
C16:1	C47:3	937.8	683.5	20
C16:1	C48:3	951.9	697.6	20
C16:1	C49:3	965.9	711.6	20
C16:1	C50:3	979.9	725.6	20
C16:1	C51:3	993.9	739.6	20
C16:1	C52:3	1007.9	753.6	20
C16:1	C53:3	1021.9	767.6	20
C16:1	C54:3	1035.9	781.6	20
C16:1	C55:3	1050	795.7	20
C16:1	C56:3	1064	809.7	20
C16:1	C57:3	1078	823.7	20
C16:1	C58:3	1092	837.7	20
C16:1	C59:3	1106	851.7	20
C16:1	C60:3	1120	865.7	20
C18:1	C32:0	761.6	479.3	20
C18:1	C33:0	775.6	493.3	20
C18:1	C34:0	789.7	507.4	20
C18:1	C35:0	803.7	521.4	20
C18:1	C36:0	817.7	535.4	20
C18:1	C37:0	831.7	549.4	20
C18:1	C38:0	845.7	563.4	20
C18:1	C39:0	859.7	577.4	20
C18:1	C40:0	873.7	591.4	20
C18:1	C41:0	887.8	605.5	20
C18:1	C42:0	901.8	619.5	20
C18:1	C43:0	915.8	633.5	20
C18:1	C44:0	929.8	647.5	20
C18:1	C45:0	943.8	661.5	20
C18:1	C46:0	957.8	675.5	20
C18:1	C47:0	971.9	689.6	20
C18:1	C48:0	985.9	703.6	20
C18:1	C49:0	999.9	717.6	20
C18:1	C50:0	1013.9	731.6	20
C18:1	C51:0	1027.9	745.6	20
C18:1	C52:0	1041.9	759.6	20
C18:1	C53:0	1056	773.7	20
C18:1	C54:0	1070	787.7	20
C18:1	C55:0	1084	801.7	20
C18:1	C56:0	1098	815.7	20
C18:1	C57:0	1112	829.7	20
C18:1	C58:0	1126	843.7	20
C18:1	C59:0	1140.1	857.8	20
C18:1	C60:0	1154.1	871.8	20
C18:1	C32:1	759.6	477.3	20
C18:1	C33:1	773.6	491.3	20
C18:1	C34:1	787.6	505.3	20
C18:1	C35:1	801.7	519.4	20
C18:1	C36:1	815.7	533.4	20
C18:1	C37:1	829.7	547.4	20
C18:1	C38:1	843.7	561.4	20
C18:1	C39:1	857.7	575.4	20
C18:1	C40:1	871.7	589.4	20
C18:1	C41:1	885.7	603.4	20
C18:1	C42:1	899.8	617.5	20
C18:1	C43:1	913.8	631.5	20
C18:1	C44:1	927.8	645.5	20
C18:1	C45:1	941.8	659.5	20
C18:1	C46:1	955.8	673.5	20
C18:1	C47:1	969.8	687.5	20
C18:1	C48:1	983.9	701.6	20
C18:1	C49:1	997.9	715.6	20
C18:1	C50:1	1011.9	729.6	20
C18:1	C51:1	1025.9	743.6	20
C18:1	C52:1	1039.9	757.6	20
C18:1	C53:1	1053.9	771.6	20
C18:1	C54:1	1068	785.7	20
C18:1	C55:1	1082	799.7	20
C18:1	C56:1	1096	813.7	20
C18:1	C57:1	1110	827.7	20
C18:1	C58:1	1124	841.7	20
C18:1	C59:1	1138	855.7	20
C18:1	C60:1	1152.1	869.8	20
C18:1	C32:2	757.6	475.3	20
C18:1	C33:2	771.6	489.3	20
C18:1	C34:2	785.6	503.3	20
C18:1	C35:2	799.6	517.3	20
C18:1	C36:2	813.7	531.4	20
C18:1	C37:2	827.7	545.4	20
C18:1	C38:2	841.7	559.4	20
C18:1	C39:2	855.7	573.4	20
C18:1	C40:2	869.7	587.4	20
C18:1	C41:2	883.7	601.4	20
C18:1	C42:2	897.7	615.4	20
C18:1	C43:2	911.8	629.5	20
C18:1	C44:2	925.8	643.5	20
C18:1	C45:2	939.8	657.5	20
C18:1	C46:2	953.8	671.5	20
C18:1	C47:2	967.8	685.5	20
C18:1	C48:2	981.8	699.5	20
C18:1	C49:2	995.9	713.6	20
C18:1	C50:2	1009.9	727.6	20
C18:1	C51:2	1023.9	741.6	20
C18:1	C52:2	1037.9	755.6	20
C18:1	C53:2	1051.9	769.6	20
C18:1	C54:2	1065.9	783.6	20
C18:1	C55:2	1080	797.7	20
C18:1	C56:2	1094	811.7	20
C18:1	C57:2	1108	825.7	20
C18:1	C58:2	1122	839.7	20
C18:1	C59:2	1136	853.7	20
C18:1	C60:2	1150	867.7	20
C18:1	C32:3	755.6	473.3	20
C18:1	C33:3	769.6	487.3	20
C18:1	C34:3	783.6	501.3	20
C18:1	C35:3	797.6	515.3	20
C18:1	C36:3	811.6	529.3	20
C18:1	C37:3	825.7	543.4	20
C18:1	C38:3	839.7	557.4	20
C18:1	C39:3	853.7	571.4	20
C18:1	C40:3	867.7	585.4	20
C18:1	C41:3	881.7	599.4	20
C18:1	C42:3	895.7	613.4	20
C18:1	C43:3	909.7	627.4	20
C18:1	C44:3	923.8	641.5	20
C18:1	C45:3	937.8	655.5	20
C18:1	C46:3	951.8	669.5	20
C18:1	C47:3	965.8	683.5	20
C18:1	C48:3	979.8	697.5	20
C18:1	C49:3	993.8	711.5	20
C18:1	C50:3	1007.9	725.6	20
C18:1	C51:3	1021.9	739.6	20
C18:1	C52:3	1035.9	753.6	20
C18:1	C53:3	1049.9	767.6	20
C18:1	C54:3	1063.9	781.6	20
C18:1	C55:3	1077.9	795.6	20
C18:1	C56:3	1092	809.7	20
C18:1	C57:3	1106	823.7	20
C18:1	C58:3	1120	837.7	20
C18:1	C59:3	1134	851.7	20
C18:1	C60:3	1148	865.7	20
C20:1	C32:0	789.6	479.4	20
C20:1	C33:0	803.6	493.4	20
C20:1	C34:0	817.7	507.4	20
C20:1	C35:0	831.7	521.4	20
C20:1	C36:0	845.7	535.4	20
C20:1	C37:0	859.7	549.4	20
C20:1	C38:0	873.7	563.4	20
C20:1	C39:0	887.7	577.5	20
C20:1	C40:0	901.7	591.5	20
C20:1	C41:0	915.8	605.5	20
C20:1	C42:0	929.8	619.5	20
C20:1	C43:0	943.8	633.5	20
C20:1	C44:0	957.8	647.5	20
C20:1	C45:0	971.8	661.6	20
C20:1	C46:0	985.8	675.6	20
C20:1	C47:0	999.9	689.6	20
C20:1	C48:0	1013.9	703.6	20
C20:1	C49:0	1027.9	717.6	20
C20:1	C50:0	1041.9	731.6	20
C20:1	C51:0	1055.9	745.6	20
C20:1	C52:0	1069.9	759.7	20
C20:1	C53:0	1084	773.7	20
C20:1	C54:0	1098	787.7	20
C20:1	C55:0	1112	801.7	20
C20:1	C56:0	1126	815.7	20
C20:1	C57:0	1140	829.7	20
C20:1	C58:0	1154	843.8	20
C20:1	C59:0	1168.1	857.8	20
C20:1	C60:0	1182.1	871.8	20
C20:1	C32:1	787.6	477.3	20
C20:1	C33:1	801.6	491.3	20
C20:1	C34:1	815.7	505.3	20
C20:1	C35:1	829.7	519.3	20
C20:1	C36:1	843.7	533.4	20
C20:1	C37:1	857.7	547.4	20
C20:1	C38:1	871.7	561.4	20
C20:1	C39:1	885.7	575.4	20
C20:1	C40:1	899.7	589.4	20
C20:1	C41:1	913.8	603.4	20
C20:1	C42:1	927.8	617.4	20
C20:1	C43:1	941.8	631.5	20
C20:1	C44:1	955.8	645.5	20
C20:1	C45:1	969.8	659.5	20
C20:1	C46:1	983.8	673.5	20
C20:1	C47:1	997.9	687.5	20
C20:1	C48:1	1011.9	701.5	20
C20:1	C49:1	1025.9	715.6	20
C20:1	C50:1	1039.9	729.6	20
C20:1	C51:1	1053.9	743.6	20
C20:1	C52:1	1067.9	757.6	20
C20:1	C53:1	1082	771.6	20
C20:1	C54:1	1096	785.6	20
C20:1	C55:1	1110	799.7	20
C20:1	C56:1	1124	813.7	20
C20:1	C57:1	1138	827.7	20
C20:1	C58:1	1152	841.7	20
C20:1	C59:1	1166.1	855.7	20
C20:1	C60:1	1180.1	869.7	20
C20:1	C32:2	785.6	475.3	20
C20:1	C33:2	799.6	489.3	20
C20:1	C34:2	813.6	503.3	20
C20:1	C35:2	827.7	517.3	20
C20:1	C36:2	841.7	531.3	20
C20:1	C37:2	855.7	545.4	20
C20:1	C38:2	869.7	559.4	20
C20:1	C39:2	883.7	573.4	20
C20:1	C40:2	897.7	587.4	20
C20:1	C41:2	911.7	601.4	20
C20:1	C42:2	925.8	615.4	20
C20:1	C43:2	939.8	629.4	20
C20:1	C44:2	953.8	643.5	20
C20:1	C45:2	967.8	657.5	20
C20:1	C46:2	981.8	671.5	20
C20:1	C47:2	995.8	685.5	20
C20:1	C48:2	1009.9	699.5	20
C20:1	C49:2	1023.9	713.5	20
C20:1	C50:2	1037.9	727.6	20
C20:1	C51:2	1051.9	741.6	20
C20:1	C52:2	1065.9	755.6	20
C20:1	C53:2	1079.9	769.6	20
C20:1	C54:2	1094	783.6	20
C20:1	C55:2	1108	797.6	20
C20:1	C56:2	1122	811.7	20
C20:1	C57:2	1136	825.7	20
C20:1	C58:2	1150	839.7	20
C20:1	C59:2	1164	853.7	20
C20:1	C60:2	1178.1	867.7	20
C20:1	C32:3	783.6	473.3	20
C20:1	C33:3	797.6	487.3	20
C20:1	C34:3	811.6	501.3	20
C20:1	C35:3	825.7	515.3	20
C20:1	C36:3	839.7	529.4	20
C20:1	C37:3	853.7	543.4	20
C20:1	C38:3	867.7	557.4	20
C20:1	C39:3	881.7	571.4	20
C20:1	C40:3	895.7	585.4	20
C20:1	C41:3	909.7	599.4	20
C20:1	C42:3	923.8	613.5	20
C20:1	C43:3	937.8	627.5	20
C20:1	C44:3	951.8	641.5	20
C20:1	C45:3	965.8	655.5	20
C20:1	C46:3	979.8	669.5	20
C20:1	C47:3	993.8	683.5	20
C20:1	C48:3	1007.9	697.6	20
C20:1	C49:3	1021.9	711.6	20
C20:1	C50:3	1035.9	725.6	20
C20:1	C51:3	1049.9	739.6	20
C20:1	C52:3	1063.9	753.6	20
C20:1	C53:3	1077.9	767.6	20
C20:1	C54:3	1092	781.6	20
C20:1	C55:3	1106	795.7	20
C20:1	C56:3	1120	809.7	20
C20:1	C57:3	1134	823.7	20
C20:1	C58:3	1148	837.7	20
C20:1	C59:3	1162	851.7	20
C20:1	C60:3	1176.1	865.7	20
C22:1	C32:0	817.7	479.4	20
C22:1	C33:0	831.7	493.4	20
C22:1	C34:0	845.8	507.4	20
C22:1	C35:0	859.8	521.4	20
C22:1	C36:0	873.8	535.4	20
C22:1	C37:0	887.8	549.4	20
C22:1	C38:0	901.8	563.4	20
C22:1	C39:0	915.8	577.5	20
C22:1	C40:0	929.8	591.5	20
C22:1	C41:0	943.9	605.5	20
C22:1	C42:0	957.9	619.5	20
C22:1	C43:0	971.9	633.5	20
C22:1	C44:0	985.9	647.5	20
C22:1	C45:0	999.9	661.6	20
C22:1	C46:0	1013.9	675.6	20
C22:1	C47:0	1028	689.6	20
C22:1	C48:0	1042	703.6	20
C22:1	C49:0	1056	717.6	20
C22:1	C50:0	1070	731.6	20
C22:1	C51:0	1084	745.6	20
C22:1	C52:0	1098	759.7	20
C22:1	C53:0	1112.1	773.7	20
C22:1	C54:0	1126.1	787.7	20
C22:1	C55:0	1140.1	801.7	20
C22:1	C56:0	1154.1	815.7	20
C22:1	C57:0	1168.1	829.7	20
C22:1	C58:0	1182.1	843.8	20
C22:1	C59:0	1196.2	857.8	20
C22:1	C60:0	1210.2	871.8	20
C22:1	C32:1	815.7	477.3	20
C22:1	C33:1	829.7	491.3	20
C22:1	C34:1	843.8	505.3	20
C22:1	C35:1	857.8	519.3	20
C22:1	C36:1	871.8	533.4	20
C22:1	C37:1	885.8	547.4	20
C22:1	C38:1	899.8	561.4	20
C22:1	C39:1	913.8	575.4	20
C22:1	C40:1	927.8	589.4	20
C22:1	C41:1	941.9	603.4	20
C22:1	C42:1	955.9	617.4	20
C22:1	C43:1	969.9	631.5	20
C22:1	C44:1	983.9	645.5	20
C22:1	C45:1	997.9	659.5	20
C22:1	C46:1	1011.9	673.5	20
C22:1	C47:1	1026	687.5	20
C22:1	C48:1	1040	701.5	20
C22:1	C49:1	1054	715.6	20
C22:1	C50:1	1068	729.6	20
C22:1	C51:1	1082	743.6	20
C22:1	C52:1	1096	757.6	20
C22:1	C53:1	1110.1	771.6	20
C22:1	C54:1	1124.1	785.6	20
C22:1	C55:1	1138.1	799.7	20
C22:1	C56:1	1152.1	813.7	20
C22:1	C57:1	1166.1	827.7	20
C22:1	C58:1	1180.1	841.7	20
C22:1	C59:1	1194.2	855.7	20
C22:1	C60:1	1208.2	869.7	20
C22:1	C32:2	813.7	475.3	20
C22:1	C33:2	827.7	489.3	20
C22:1	C34:2	841.7	503.3	20
C22:1	C35:2	855.8	517.3	20
C22:1	C36:2	869.8	531.3	20
C22:1	C37:2	883.8	545.4	20
C22:1	C38:2	897.8	559.4	20
C22:1	C39:2	911.8	573.4	20
C22:1	C40:2	925.8	587.4	20
C22:1	C41:2	939.8	601.4	20
C22:1	C42:2	953.9	615.4	20
C22:1	C43:2	967.9	629.4	20
C22:1	C44:2	981.9	643.5	20
C22:1	C45:2	995.9	657.5	20
C22:1	C46:2	1009.9	671.5	20
C22:1	C47:2	1023.9	685.5	20
C22:1	C48:2	1038	699.5	20
C22:1	C49:2	1052	713.5	20
C22:1	C50:2	1066	727.6	20
C22:1	C51:2	1080	741.6	20
C22:1	C52:2	1094	755.6	20
C22:1	C53:2	1108	769.6	20
C22:1	C54:2	1122.1	783.6	20
C22:1	C55:2	1136.1	797.6	20
C22:1	C56:2	1150.1	811.7	20
C22:1	C57:2	1164.1	825.7	20
C22:1	C58:2	1178.1	839.7	20
C22:1	C59:2	1192.1	853.7	20
C22:1	C60:2	1206.2	867.7	20
C22:1	C32:3	811.7	473.3	20
C22:1	C33:3	825.7	487.3	20
C22:1	C34:3	839.7	501.3	20
C22:1	C35:3	853.8	515.3	20
C22:1	C36:3	867.8	529.4	20
C22:1	C37:3	881.8	543.4	20
C22:1	C38:3	895.8	557.4	20
C22:1	C39:3	909.8	571.4	20
C22:1	C40:3	923.8	585.4	20
C22:1	C41:3	937.8	599.4	20
C22:1	C42:3	951.9	613.5	20
C22:1	C43:3	965.9	627.5	20
C22:1	C44:3	979.9	641.5	20
C22:1	C45:3	993.9	655.5	20
C22:1	C46:3	1007.9	669.5	20
C22:1	C47:3	1021.9	683.5	20
C22:1	C48:3	1036	697.6	20
C22:1	C49:3	1050	711.6	20
C22:1	C50:3	1064	725.6	20
C22:1	C51:3	1078	739.6	20
C22:1	C52:3	1092	753.6	20
C22:1	C53:3	1106	767.6	20
C22:1	C54:3	1120.1	781.6	20
C22:1	C55:3	1134.1	795.7	20
C22:1	C56:3	1148.1	809.7	20
C22:1	C57:3	1162.1	823.7	20
C22:1	C58:3	1176.1	837.7	20
C22:1	C59:3	1190.1	851.7	20
C22:1	C60:3	1204.2	865.7	20
C14:0	C40:0	819.8	591.5	20
C15:0	C40:0	833.8	591.5	20
C17:0	C40:0	861.8	591.5	20
C18:0	C40:0	875.8	591.5	20
C19:0	C40:0	889.9	591.5	20
C20:0	C40:0	903.9	591.5	20
C21:0	C40:0	917.9	591.5	20
C22:0	C40:0	931.9	591.5	20
C23:0	C40:0	945.9	591.5	20
C24:0	C40:0	959.9	591.5	20
C25:0	C40:0	974	591.5	20
C26:0	C40:0	988	591.5	20
C27:0	C40:0	1002	591.5	20
C28:0	C40:0	1016	591.5	20
C29:0	C40:0	1030	591.5	20
C30:0	C40:0	1044	591.5	20
C31:0	C40:0	1058.1	591.5	20
C32:0	C40:0	1072.1	591.5	20
C33:0	C40:0	1086.1	591.5	20
C34:0	C40:0	1100.1	591.5	20
C35:0	C40:0	1114.1	591.5	20
C36:0	C40:0	1128.1	591.5	20
C14:1	C40:0	817.8	591.5	20
C15:1	C40:0	831.8	591.5	20
C17:1	C40:0	859.8	591.5	20
C19:1	C40:0	887.8	591.5	20
C21:1	C40:0	915.9	591.5	20
C23:1	C40:0	943.9	591.5	20
C24:1	C40:0	957.9	591.5	20
C25:1	C40:0	971.9	591.5	20
C26:1	C40:0	986	591.5	20
C27:1	C40:0	1000	591.5	20
C28:1	C40:0	1014	591.5	20
C29:1	C40:0	1028	591.5	20
C30:1	C40:0	1042	591.5	20
C31:1	C40:0	1056	591.5	20
C32:1	C40:0	1070.1	591.5	20
C33:1	C40:0	1084.1	591.5	20
C34:1	C40:0	1098.1	591.5	20
C35:1	C40:0	1112.1	591.5	20
C14:0	C40:1	817.7	589.4	20
C15:0	C40:1	831.7	589.4	20
C17:0	C40:1	859.7	589.4	20
C18:0	C40:1	873.7	589.4	20
C19:0	C40:1	887.8	589.4	20
C20:0	C40:1	901.8	589.4	20
C21:0	C40:1	915.8	589.4	20
C22:0	C40:1	929.8	589.4	20
C23:0	C40:1	943.8	589.4	20
C24:0	C40:1	957.8	589.4	20
C25:0	C40:1	971.9	589.4	20
C26:0	C40:1	985.9	589.4	20
C27:0	C40:1	999.9	589.4	20
C28:0	C40:1	1013.9	589.4	20
C29:0	C40:1	1027.9	589.4	20
C30:0	C40:1	1041.9	589.4	20
C31:0	C40:1	1056	589.4	20
C32:0	C40:1	1070	589.4	20
C33:0	C40:1	1084	589.4	20
C34:0	C40:1	1098	589.4	20
C35:0	C40:1	1112	589.4	20
C36:0	C40:1	1126	589.4	20
C14:1	C40:1	815.5	589.4	20
C15:1	C40:1	829.7	589.4	20
C17:1	C40:1	857.7	589.4	20
C19:1	C40:1	885.7	589.4	20
C21:1	C40:1	913.8	589.4	20
C23:1	C40:1	941.8	589.4	20
C24:1	C40:1	955.8	589.4	20
C25:1	C40:1	969.8	589.4	20
C26:1	C40:1	983.9	589.4	20
C27:1	C40:1	997.9	589.4	20
C28:1	C40:1	1011.9	589.4	20
C29:1	C40:1	1025.9	589.4	20
C30:1	C40:1	1039.9	589.4	20
C31:1	C40:1	1053.9	589.4	20
C32:1	C40:1	1068	589.4	20
C33:1	C40:1	1082	589.4	20
C34:1	C40:1	1096	589.4	20
C35:1	C40:1	1110	589.4	20
C36:1	C40:1	1124	589.4	20
C14:0	C52:2	983.9	755.6	20
C15:0	C52:2	997.9	755.6	20
C17:0	C52:2	1025.9	755.6	20
C18:0	C52:2	1039.9	755.6	20
C19:0	C52:2	1053.9	755.6	20
C20:0	C52:2	1068	755.6	20
C21:0	C52:2	1082	755.6	20
C22:0	C52:2	1096	755.6	20
C23:0	C52:2	1110	755.6	20
C24:0	C52:2	1124	755.6	20
C25:0	C52:2	1138	755.6	20
C26:0	C52:2	1152.1	755.6	20
C27:0	C52:2	1166.1	755.6	20
C28:0	C52:2	1180.1	755.6	20
C29:0	C52:2	1194.1	755.6	20
C30:0	C52:2	1208.1	755.6	20
C31:0	C52:2	1222.1	755.6	20
C32:0	C52:2	1236.2	755.6	20
C33:0	C52:2	1250.2	755.6	20
C34:0	C52:2	1264.2	755.6	20
C35:0	C52:2	1278.2	755.6	20
C36:0	C52:2	1292.2	755.6	20
C14:1	C52:2	981.9	755.6	20
C15:1	C52:2	995.9	755.6	20
C17:1	C52:2	1023.9	755.6	20
C19:1	C52:2	1051.9	755.6	20
C21:1	C52:2	1080	755.6	20
C23:1	C52:2	1108	755.6	20
C24:1	C52:2	1122	755.6	20
C25:1	C52:2	1136	755.6	20
C26:1	C52:2	1150	755.6	20
C27:1	C52:2	1164.1	755.6	20
C28:1	C52:2	1178.1	755.6	20
C29:1	C52:2	1192.1	755.6	20
C30:1	C52:2	1206.1	755.6	20
C31:1	C52:2	1220.1	755.6	20
C32:1	C52:2	1234.1	755.6	20
C33:1	C52:2	1248.2	755.6	20
C34:1	C52:2	1262.2	755.6	20
C35:1	C52:2	1276.2	755.6	20
C36:1	C52:2	1290.2	755.6	20
C14:0	C54:2	1012.1	783.6	20
C15:0	C54:2	1026.1	783.6	20
C17:0	C54:2	1054.1	783.6	20
C18:0	C54:2	1068.1	783.6	20
C19:0	C54:2	1082.1	783.6	20
C20:0	C54:2	1096.2	783.6	20
C21:0	C54:2	1110.2	783.6	20
C22:0	C54:2	1124.2	783.6	20
C23:0	C54:2	1138.2	783.6	20
C24:0	C54:2	1152.2	783.6	20
C25:0	C54:2	1166.2	783.6	20
C26:0	C54:2	1180.3	783.6	20
C27:0	C54:2	1194.3	783.6	20
C28:0	C54:2	1208.3	783.6	20
C29:0	C54:2	1222.3	783.6	20
C30:0	C54:2	1236.3	783.6	20
C31:0	C54:2	1250.3	783.6	20
C32:0	C54:2	1264.4	783.6	20
C33:0	C54:2	1278.4	783.6	20
C34:0	C54:2	1292.4	783.6	20
C35:0	C54:2	1306.4	783.6	20
C36:0	C54:2	1320.4	783.6	20
C14:1	C54:2	1010	783.6	20
C15:1	C54:2	1024	783.6	20
C17:1	C54:2	1052	783.6	20
C19:1	C54:2	1080	783.6	20
C21:1	C54:2	1108.1	783.6	20
C23:1	C54:2	1136.1	783.6	20
C24:1	C54:2	1150.1	783.6	20
C25:1	C54:2	1164.1	783.6	20
C26:1	C54:2	1178.2	783.6	20
C27:1	C54:2	1192.2	783.6	20
C28:1	C54:2	1206.2	783.6	20
C29:1	C54:2	1220.2	783.6	20
C30:1	C54:2	1234.2	783.6	20
C31:1	C54:2	1248.2	783.6	20
C32:1	C54:2	1262.3	783.6	20
C33:1	C54:2	1276.3	783.6	20
C34:1	C54:2	1290.3	783.6	20
C35:1	C54:2	1304.3	783.6	20
C36:1	C54:2	1318.3	783.6	20
C14:0	C56:2	1040	811.7	20
C15:0	C56:2	1054	811.7	20
C17:0	C56:2	1082	811.7	20
C18:0	C56:2	1096	811.7	20
C19:0	C56:2	1110.1	811.7	20
C20:0	C56:2	1124.1	811.7	20
C21:0	C56:2	1138.1	811.7	20
C22:0	C56:2	1152.1	811.7	20
C23:0	C56:2	1166.1	811.7	20
C24:0	C56:2	1180.1	811.7	20
C25:0	C56:2	1194.2	811.7	20
C26:0	C56:2	1208.2	811.7	20
C27:0	C56:2	1222.2	811.7	20
C28:0	C56:2	1236.2	811.7	20
C29:0	C56:2	1250.2	811.7	20
C30:0	C56:2	1264.2	811.7	20
C31:0	C56:2	1278.3	811.7	20
C32:0	C56:2	1292.3	811.7	20
C33:0	C56:2	1306.3	811.7	20
C34:0	C56:2	1320.3	811.7	20
C35:0	C56:2	1334.3	811.7	20
C36:0	C56:2	1348.3	811.7	20
C14:1	C56:2	1038	811.7	20
C15:1	C56:2	1052	811.7	20
C17:1	C56:2	1080	811.7	20
C19:1	C56:2	1108	811.7	20
C21:1	C56:2	1136.1	811.7	20
C23:1	C56:2	1164.1	811.7	20
C24:1	C56:2	1178.1	811.7	20
C25:1	C56:2	1192.1	811.7	20
C26:1	C56:2	1206.2	811.7	20
C27:1	C56:2	1220.2	811.7	20
C28:1	C56:2	1234.2	811.7	20
C29:1	C56:2	1248.2	811.7	20
C30:1	C56:2	1262.2	811.7	20
C31:1	C56:2	1276.2	811.7	20
C32:1	C56:2	1290.3	811.7	20
C33:1	C56:2	1304.3	811.7	20
C34:1	C56:2	1318.3	811.7	20
C35:1	C56:2	1332.3	811.7	20
C36:1	C56:2	1346.3	811.7	20
